# Supplementary material for: Functional hypoxia drives neuroplasticity and neurogenesis via brain erythropoietin
Source: Nat Commun. 2020 Mar 9;11:1313. doi: 10.1038/s41467-020-15041-1 (PMC7062779; doi:10.1038/s41467-020-15041-1)
Supplement: Supplementary file 4 — Source Data File [file 41467_2020_15041_MOESM4_ESM.xlsx]

## Sheet: Figure 1c
	P55
	PL	EPO
	317.2	286.54
	308.146	305.447
	245.79	493.029
	234.868	488.692
	138.723	322.284
		309.536

## Sheet: Figure 1d
	Month 4
	PL	EPO
	218.688	432.097
	168.322	652.251
	153.663	203.887
	167.084	257.279
	208.9	286.268
	182.766	296.887
	202.614	298.721
	145.607	203.958

## Sheet: Figure 1g
	P55		Month 4
	PL	EPO	PL	EPO
	1.15	1.08	0.708333	0.899167
	1.06	1.26	0.96	1.22583
	0.91	1.2	1.045	1.08833
	0.88	1.17	0.700833	1.21917
	0.98	1.18	0.846667	0.955
		1.19	0.891667	0.96

## Sheet: Figure 1h
		Control						EPO
	50	0.1	0.16	0.12	0.05	0.08	0.08	0.12	0.18	0.14	0.11	0.13	0.21
	100	0.83	0.73	0.78	0.75	0.62	0.76	1.02	1.46	0.89	1.08	0.96	0.96
	150	1.3	1.75	1.6	1.29	1.25	1.33	1.6	1.81	1.77	1.65	1.64	1.82
	200	1.43	1.94	1.69	1.53	1.56	1.74	1.59	1.93	2	1.82	2.01	1.79

## Sheet: Figure 1i
		Control						EPO
	50	0.0666667	0.103333	0.166667	0.0433333	0.252	0.113333	0.113333	0.0966667	0.146667	0.193333	0.11	0.06
	100	0.5	0.606667	0.693333	0.41	0.82	0.613333	0.44	0.983333	0.863333	0.946667	0.55	0.77
	150	1.00667	1.4	1.53333	0.97	1.356	1.26667	1.29667	1.76	1.61	1.61333	1.42333	1.27
	200	1.26	1.73	1.78667	1.38	1.636	1.57333	1.74667	2.06333	1.73333	2.12333	1.73667	1.74

## Sheet: Figure 1j
	P55		Month 4
	PL	EPO	PL	EPO
	0.0975	0.1175	0.0791667	0.0183333
	0.0633333	0.10125	0.0608333	0.0316667
	0.036	0.113	0.0333333	0.0316667
	0.03	0.0658333	0.052	0.0341667
	0.0758333	0.0425	0.05	0.0175
		0.0475	0.025	0.0116667
		0.0516667

## Sheet: Figure 1k
	P55		Month 4
	PL	EPO	PL	EPO
	0.345833	0.531667	0.310833	0.4575
	0.454167	0.565	0.4075	0.6275
	0.606667	0.645	0.481667	0.525833
	0.452	0.469167	0.3425	0.540833
	0.408333	0.650833	0.498	0.4925
		0.643333	0.398333	0.526667
		0.623333

## Sheet: Figure 1l
	P55		Month 4
	PL	EPO	PL	EPO
	0.305	0.263333	0.473333	0.423333
	0.45	0.3575	0.5025	0.566667
	0.364167	0.485	0.325	0.530833
	0.386	0.314167	0.466	0.644167
	0.303333	0.473333	0.443333	0.445
		0.518333	0.3725	0.421667
		0.484167

## Sheet: Figure 1o
	P55		Month 4
	PL	EPO	PL	EPO
	0.00648716	0.012579	0.00861855	0.00963128
	0.00983538	0.00969587	0.00797784	0.00946336
	0.00720796	0.00916109	0.00975529	0.0102307
	0.00820778	0.00825428	0.00847388	0.01021
	0.00492932	0.008367	0.0098793	0.00975529
			0.00814319	0.0111194

## Sheet: Figure 2e
	Tbr1			Tle4
	PL	EPO		PL	EPO
	103.526	131.224		124.116	175.142
	62.1512	239.603		104.097	149.141
	77.5354	101.94		133.382	187.428
	129.2	148.434		130.045	253.947
	50.2314	113.659
	44.5968	154.226

[truncated: 27 more sheets: Figure 3c, Figure 3d, Figure 3g, Figure 3h, Figure 4b, Figure 4c, Figure 4e, Figure 4g, Figure 4h, Figure 4i, Figure 4j, Figure 4k, Figure 4m, Figure 4n, Figure 4o, Figure 4p, DE_immature_glutamatergic1, Oligodendrocytes, MatureGlutamatergic1, Endothelial …]
